# Supplementary material for: A homogeneous dopamine–silver nanocomposite coating: striking a balance between the antibacterial ability and cytocompatibility of dental implants
Source: Regen Biomater. 2022 Oct 20;10:rbac082. doi: 10.1093/rb/rbac082 (PMC9847628; doi:10.1093/rb/rbac082)
Supplement: rbac082_Supplementary_Data [file rbac082_supplementary_data.zip]

Archive with 4 entries (3 files):
- rbac082_Supplementary_Data/
- rbac082_Supplementary_Data/Response to reviewer.docx
- rbac082_Supplementary_Data/Revised Manuscript-highlighted changes in yellow.docx
- rbac082_Supplementary_Data/Supporting infomation.docx
